# Supplementary material for: Acute EPA-induced learning and memory impairment in mice is prevented by DHA
Source: Nat Commun. 2020 Oct 29;11:5465. doi: 10.1038/s41467-020-19255-1 (PMC7596714; doi:10.1038/s41467-020-19255-1)
Supplement: Supplementary file 4 — Source Data [file 41467_2020_19255_MOESM4_ESM.xlsx]

## Sheet: Figure 1
Figure 1a
Ctrl	Training 1	90	90	90	90	58.5	90	72	83.25	90	90
	Training 2	90	72	90	30.25	90	28.75	70.25	74.75	87.25	53.5
	Training 3	60	49	64.5	48.75	60	27.25	62.75	26	49.25	60.25
	Training 4	53	30	30	33	11.25	30	29.5	27.5	20.75	30.4525
i.g.EPA (35 mg/kg)	Training 1	60.75	90	74.5	77.75	66	90	90	90	69	90
	Training 2	52.75	66.75	46.75	84.5	80.25	90	69.75	80.5	71.5	51
	Training 3	59	31.5	51.75	75	36.25	70.75	84	35.25	34	19.5
	Training 4	49.25	29.5	22.75	26	26.75	30	75.25	10.5	14.25	40.75
i.g.EPA (50 mg/kg)	Training 1	58.25	57	76.5	69.25	83.25	90	75.835	90	90	90
	Training 2	42.5	90	90	61.25	37.25	60.53	66	42.5	90	90
	Training 3	45.5	36.75	40.59	69.5	90	45.3675	44.5	90	36.75	72.75
	Training 4	78	88.5	27.75	32	45.5	81.25	31.5775	49.75	20.25	70.25
i.g.EPA (75 mg/kg)	Training 1	90	89.5	63	78	79.5	90	75.5	90	90	83	90
	Training 2	69.75	66.75	65.5	90	73.5	90	56	57.75	90	90	90
	Training 3	78.75	19.25	20.5	61.75	63	90	90	15	73	52	75.5
	Training 4	46.25	18.25	79.75	78	49	90	29.25	17.25	65.5	76.5	74.75
i.g.EPA (150 mg/kg)	Training 1	90	90	90	90	83.75	79	90	90	74.25	71.25	75
	Training 2	90	90	90	90	90	85.25	90	81	70.25	61.5	90
	Training 3	90	90	83.25	57.75	80	81.25	63.25	34	70	90	51.75
	Training 4	90	90	90	72	19	77.75	53.75	23.75	68.5	34	70.25
Figure 1b
	Ctrl	53	30	30	33	11.25	30	29.5	27.5	20.75	30.4525
	i.g.EPA (35 mg/kg)	49.25	29.5	22.75	26	26.75	30	75.25	10.5	14.25	40.75
	i.g.EPA (50 mg/kg)	78	88.5	27.75	32	45.5	81.25	31.5775	49.75	20.25	70.25
	i.g.EPA (75 mg/kg)	46.25	18.25	79.75	78	49	90	29.25	17.25	65.5	76.5	74.75
	i.g.EPA (150 mg/kg)	90	90	90	72	19	77.75	53.75	23.75	68.5	34	70.25
Figure 1c
	Ctrl	34.49	31.19	33.82	33.54	30.74	37.58	31.73	38.73	39.63	38.55
	i.g.EPA (35 mg/kg)	35.5	18.78	22.7	54.96	35.66	51.47	31.56	32.91	32.22	34.74
	i.g.EPA (50 mg/kg)	29.32	27.96	19.9	32.52	22.94	22.56	21.34	25.47	24.97	28.74
	i.g.EPA (75 mg/kg)	35.16	28.16	29.4	36.28	20.95	12.6	30.35	22.31	21.95	23.73	24.63
	i.g.EPA (150 mg/kg)	21.75	31.26	35.81	36.58	20.75	11.98	33.72	12.39	20.06	20.74	21.64
Figure 1d
	Ctrl	38.25	29.36	48.42	39.06	18.3	37.72	30.53	40.76	49.94	39.74
	i.g.EPA (35 mg/kg)	45.2	10.5	41.14	64.92	34.58	56.12	34.09	30.25	34.03	36.64
	i.g.EPA (50 mg/kg)	24.33	27.84	24.26	41.52	22.51	20.06	17.19	24.74	25.03	26.64
	i.g.EPA (75 mg/kg)	36.86	36.27	25.81	17.74	31.42	17.45	35.23	23.03	22.05	23.74	22.74
	i.g.EPA (150 mg/kg)	21.24	33.29	50.4	31.83	21.58	9.83	32.46	11.04	13.66	0	20.74
Figure 1e
	Ctrl	3	2	5	3	2	6	7	7	6	6
	i.g.EPA (35 mg/kg)	5	2	7	5	3	3	7	2	4	4
	i.g.EPA (50 mg/kg)	3	3	0	0	3	4	1	2	4	3
	i.g.EPA (75 mg/kg)	3	3	4	1	1	0	1	2	3	2	2
	i.g.EPA (150 mg/kg)	1	2	3	3	2	1	3	1	2	0	2
Figure 1f
Ctrl	Training	9	6.84	6.72	12.31	9.44	15.79	12.28	9.03	12.37	16.05	19.73	10.49
	24 hour	59.23	70.75	89.59	83.45	73.03	77.98	61.02	56.58	56.17	71.11	86.33	62.05
i.g.EPA (35 mg/kg)	Training	0.88	29.2	15.93	14.16	31.86	41.59	12.39	8.85	4.42	4.42	14.51
	24 hour	63.56	74.07	67.63	68.59	69.56	51.26	43.56	65.78	84.15	68.37	64.74
i.g.EPA (50 mg/kg)	Training	5.64	8.62	19.2	7.02	13.5	10.99	19.99	15.61	9.27	13.76	12.48
	24 hour	51.76	60.7	55.04	59.35	60.2	55.84	65.34	62.22	37.11	55.2	31.14
i.g.EPA (75 mg/kg)	Training	37.17	6.19	12.21	2.65	19.47	14.16	19.29	0.88	13.27	6.19	28.32
	24 hour	20.3	57.04	73.93	32.59	77.78	55.11	23.41	15.56	33.93	68.3	65.63
i.g.EPA (150 mg/kg)	Training	1.77	15.93	48.67	25.66	17.7	5.31	14.16	9.73	3.54	21.24
	24 hour	31.7	70.96	45.48	15.41	35.26	38.67	21.93	34.81	23.26	53.63
Figure 1g	Ctrl	70.0624	68.6821	67.2877	64.908	68.2575	73.7866	67.029	79.7465	68.1462	58.8736
	i.g.EPA (50 mg/kg)	53.3003	64.7059	48.5221	38.6242	45.7143	48.6405	53.6468	52.4682	73.5758	39.8773
Figure 1h
Ctrl	PFC	0.031945	0.059695	0.0699091	0.078082	0.05951	0.034532	0.044452	0.060585
	striatum	0.0850839	0.0844785	0.0890486	0.038445	0.0929585	0.144598	0.189835	0.0987729
	Hip.	0.0884656	0.033054	0.04424	0.05961	0.046603	0.080279	0.04328	0.036783
i.g.EPA (50 mg/kg)	PFC	0.076101	0.047082	0.05633	0.032427	0.06211	0.033646	0.05703	0.041362
	striatum	0.071671	0.0973	0.16078	0.153323	0.0956311	0.0949446	0.086808	0.159867
	Hip.	0.155868	0.168899	0.126565	0.190607	0.185709	0.126998	0.082154	0.15847
Figure 1j
	Ctrl	161.356	145.756	159.863	159.113	160.941
	i.g.EPA (35 mg/kg)	157.706	155.293	155.52	159.217	137.366	142.707
	i.g.EPA (50 mg/kg)	136.202	127.86	133.647	128.367	129.202	130.194	120.72
	i.g.EPA (75 mg/kg)	116.304	122.467	134.649	103.78	129.516	119.185	127.86
	i.g.EPA (150 mg/kg)	107.777	108.09	112.796	109.9	117.111	119.185
Figure 1l
	0	145.421	152.932	159.369	154.306	155.551	151.91	151.301	154.062	153.87	146.541	145.238	153.918
	5 μM	140.75	148.491	149.51	149.439	154.281	154.11
	25 μM	138.137	137.486	141.265	125.658	121.903
	50 μM	103.591	104.21	110.406	122.355	113.4	104.949	108.326	104.596	104.089	107.849	108.82	112.18	111.481	111.221
Figure 1n	0	147.816	153.157	158.007	143.614	152.366	167.62	157.88	147.882
	50 μM	103.383	98.7421	108.688	113.582	114.094	111.025	112.976

## Sheet: Figure 2
Figure 2a
Ctrl	PFC	0.05698	0.0438	0.069	0.03547	0.068902	0.04921	0.068643	0.05668
	striatum	0.091375	0.16551	0.085427	0.142639	0.123337	0.078428	0.254075	0.269413
	Hip.	0.040147	0.030928	0.078266	0.042219	0.089641	0.067	0.0567	0.047727
fat-1	PFC	0.086	0.113623	0.152648	0.1255	0.138499	0.154527	0.101315	0.052809
	striatum	0.082948	0.13966	0.1637	0.278274	0.086441	0.162842	0.143415	0.129154
	Hip.	0.139467	0.093454	0.17016	0.087612	0.157764	0.16781	0.185606	0.100789
Figure 2b
	Con shRNA	0.1368	0.1137	0.1092	0.1236	0.120825
	fat-1 shRNA	0.07101	0.06087	0.07364	0.06974	0.081315
Figure 2c
Ctrl	Training 1	90	71	90	83	90	84	90	84	81.35	90
	Training 2	70.75	68.75	60.5	71	90	70	60.5	65.22	68.3	60.45
	Training 3	31.5	49	39.75	41.75	90	38	36	35.4	36.37	40.43
	Training 4	23.8	19.6	16.2	11.8	37.4	29.8	20	15.22	16.43	18.41
fat-1	Training 1	90	90	84.5	81.5	90	77	90	90	90
	Training 2	70.5	90	60.75	67.205	63	90	90	70	74.25
	Training 3	55.25	72	50.5	90	55	70	43.75	60	90
	Training 4	48.25	43	56	59	38.5	90	39.75	62	39.9525
Con shRNA	Training 1	87.575	88	88	78.8575	73.615	84.3025	88	76.63	88.72
	Training 2	88	88	54.125	87.525	11.97	88	46.6875	88	82.84
	Training 3	62.385	60.6	48.8575	27.36	88	40.1025	67.925	45.66	82.295
	Training 4	62.0925	43.945	43.6025	45.7175	54.2625	66.1625	77.3075	47.6775	71.7275
fat-1 shRNA	Training 1	88	88	79.2325	72.185	72.185	87.7125	78.1925	74.2925	72.785
	Training 2	67.5075	81.6925	57.595	50.1975	88	47.6775	24.575	69.4575	46.4425
	Training 3	88	69.8225	18	52.625	38.6775	40.4675	71.0975	57.08	33.01
	Training 4	42.1675	14.4925	20.46	28	17.1125	7.0725	54.94	48.97	42.5325
Figure 2d
	Ctrl	27.77	21.48	28.56	27.25	44.82	35.57	28.76	41.13	40.38	35.16
	fat-1	25.81	18.33	22.56	30.08	20.2	20.24	17.95	24.42	22.94
	Con shRNA	24.99	30	28.72	27.51	27.95	21.41	16.82	19.01	26.34
	fat-1 shRNA	35.31	31.5	36.26	33.03	41.43	30.44	28.92	32.96	38.71
Figure 2e
	Ctrl	27.08	32.98	28.71	30.29	32.22	35.15	31.7	48.6	28.13	41.46
	fat-1	25.67	18.71	23.8	33.92	19.59	19.65	19.24	35.91	24.69
	Con shRNA	24.61	30	27.79	26.99	25.91	25.63	27.68	20.87	25.07
	fat-1 shRNA	38.21	32.81	39.8	30.46	41.95	29.66	39.48	33.91	28.43
Figure 2f
	Ctrl	4	1	1	5	5	5	2	5	4	6
	fat-1	1	1	3	0	3	0	1	3	1
	Con shRNA	3	3	3	1	0	0	0	0	1
	fat-1 shRNA	5	4	2	3	3	4	4	4	2
Figure 2g
Ctrl	Training	3.54	20.22	17.52	8.63	8.67	17.93	19.93	17.41	23.52	14.48	18.48
	24 hour	42.22	56.89	77.3	71.04	64.52	58.19	77.93	76.67	84.67	78.93	85.7
fat-1	Training	25.22	23.74	22.15	15.52	10.89	10.85	14.07	15.7	14.81	7.81	15.37	8.33
	24 hour	48.78	33.52	55.44	62.48	58.96	55.33	78.7	68	38.89	60.11	43.44	47.78
Con shRNA	Training	20	26.9	17.96	19.82	14.16	14.16	17.08	13.27	12.39
	24 hour	41.04	78	43.56	58.37	59.33	30.37	33.33	50.22	55.85
fat-1 shRNA	Training	7.96	24.78	20.88	26.55	19.82	14.16	14.16	7.08	12.39
	24 hour	80.59	65.48	66.96	76	67.85	82.52	73.33	52.59	59.93
Figure 2h
	Ctrl	71.0327	98.4664	54.5455	56.5861	64.5972	65.3012	68.0086	70.6035	55.0525	83.3773
	fat-1	36.0256	46.9281	59.2433	42.973	46.323	39.8953	66.0364	66.8908	48.771	46.9565
	Con shRNA	44.25	42.7	54.9	51.15	56.25	64.85	53.65	47.8	58.1
	fat-1 shRNA	57.45	74.2	61.75	75.15	61.85	87.55	83.2	60.6	51.15
Figure 2j
	Ctrl	162.906	159.808	159.137	154.781	153.332	158.39	162.537	159.079	172.091	166.392	168.661	165.876	157.348	164.946	166.97
	fat-1	99.1932	100.712	113.921	110.937	118.222	113.439	98.8323	118.643	118.36	113.628	113.715	91.7359	114.888	115.284	112.028	113.805	111.971	121.455	118.494	128.054	116.272	107.42	113.61	111.326	115.816	104.311
	Con shRNA	131.602	98.4713	88.7814	98.806	86.2797	94.5413	97.0216	121.564	118.707	131.243
	fat-1 shRNA	167.298	138.181	164.114	148.304	117.322	141.568	150.969	160.262	155.793	155.594	139.964	138.439
Figure 2l
	Ctrl	153.728	151.607	147.868	154.276	147.173
	fat-1	114.742	107.493	121.315	108.836	102.436	103.547

## Sheet: Figure 3
Figure 3a
	Ctrl	0	5	10	15	20	25	30	35	40
		0	0.49283	0.64316	1.29718	1.39164	1.49283	1.77601	1.97766	2.56437
		0	0.58232	0.92147	1.24461	1.40109	1.5942	1.86281	1.97535	2.21448
		0	0.59372	0.96658	1.14558	1.39667	1.49675	1.83788	1.86835	1.91468
	EPA 50μM	0	5	10	15	20	25	30	35	40
		0	0.55337	0.8869	1.03773	1.42241	1.77972	2.03773	2.14715	2.4978
		0	0.51462	0.77423	1.07779	1.40915	1.77304	1.94554	2.00458	2.37375
		0	0.5134	0.8823	1.00636	1.32078	1.5134	1.83911	1.86683	1.8901
Figure 3c		25	50	100	150	200	250
	Ctrl	1.46253	1.5533	1.52937	1.45525	1.37632	1.2752
		1.22824	1.30433	1.28335	1.23897	1.18224	1.11374
		1.52323	1.51296	1.48597	1.35925	1.29811	1.23739
		1.35997	1.42828	1.26859	1.25307	1.23886	1.174
		1.51588	1.62109	1.5749	1.45048	1.37085	1.31405
		1.65183	1.69229	1.6033	1.46787	1.436	1.29589
		1.48938	1.51508	1.50595	1.43355	1.45577	1.29321
		25	50	100	150	200	250
	EPA 50μM	1.70771	1.71642	1.72216	1.56786	1.44601	1.35497
		1.37849	1.38565	1.29225	1.25756	1.20443	1.14262
		1.59321	1.66535	1.6156	1.4932	1.39093	1.30693
		1.31608	1.3411	1.30275	1.26595	1.21648	1.14119
		1.56872	1.63354	1.57726	1.43316	1.31214	1.24956
		1.37144	1.38627	1.35005	1.28921	1.22823	1.20712
		1.41353	1.43239	1.39202	1.32254	1.25651	1.22826
		1.54628	1.6135	1.46975	1.4306	1.35428	1.27959
Figure 3e
	Ctrl	60.1153	171.363	55.6239	58.7333	124.376	132.821	41.8043	148.561	106.603
	EPA	52.169	171.363	55.9694	62.1882	176.2	121.766	130.058	117.812	121.997
Figure 3f
	Ctrl	101.024	108.483	81.0289	77.0084	91.4517	88.8375	89.9887	89.1267	93.0509
	EPA	123.446	101.421	102.572	72.6816	94.7804	66.4552	74.8478	80.2804	105.753
Figure 3h
	Ctrl	152.932	159.369	154.306	155.551	161.91	151.301	154.062	153.87	153.918	154.281	154.11
	EPA 50μM	171.929	129.744	163.614	125.656	164.622	136.058	183.521
Figure 3i		15	20	25	30	35	40	45	50
	Ctrl	0	0.305176	0.473022	0.839233	0.885009	1.09863	1.25122	1.40381
		0	0.343323	0.495911	0.583104	0.719343	0.790187	0.871931	0.980922
		0	0.381469	0.686645	0.839232	0.99182	1.14441	1.2207	1.37329
		0	0.167846	0.488281	0.534057	0.579834	0.823974	0.99182	1.14441
		0	0.091553	0.183106	0.335694	0.366211	0.518799	0.732423	1.23596
		0	0.277928	0.523159	0.6267	0.817435	0.948225	0.986372	1.14441
		15	20	25	30	35	40	45	50
	EPA 50μM	0	0.183106	0.274658	0.595093	0.793458	1.00708	1.20545	1.28174
		0	0.15259	0.167847	0.259399	0.274658	0.595093	0.671386	1.14441
		0	0.427246	0.473022	0.671387	0.900268	1.00708	0.961303	1.37329
		0	0.305175	0.457763	0.610351	0.686644	0.762938	0.686644	0.915526
		0	0.305176	0.686646	0.534058	1.06812	0.915528	0.991822	1.297
		0	0.147138	0.272478	0.326974	0.441415	0.50681	0.686645	1.00272
Figure 3k
	Ctrl	76.125	87.3588	67.6667	104.077	142.734	139.496	198.44	51.9395	56.7634	75.3981
	EPA	63.9662	92.5131	75.7946	77.4466	127.007	157.338	138.968	38.3929	69.5169	95.0241
	Washout	98.196	79.4291	78.9004	88.9447	111.214	121.589	157.272	72.6227	64.627	153.109

## Sheet: Figure 4
Figure 4a
	Ctrl	88.7433	106.131	105.125
	SB	73.4476	59.5796	61.5655
	EPA	251.276	208.886	178.888
	EMD	275.127	209.818	237.524
	SB+EPA	87.2983	97.0396	107.343
	SB+EMD	115.083	102.549	87.2499
Figure 4b
	0	88.7433	106.131	105.125
	5	98.2516	91.7049	98.7717
	25	181.037	212.973	219.803
	50	251.276	208.886	178.888
	100	255.084	269.611	304.613
Figure 4c	Ctrl	111.679	91.8927	96.4304
	SB	107.303	59.2844	67.7578
	EPA	248.089	181.305	173.781
	EMD	202.113	191.519	274.334
	SB+EPA	121.979	102.412	112.916
	SB+EMD	144.131	79.395	108.076
Figure 4d
	0	111.679	91.8927	96.4304
	5	98.0013	119.707	130.438
	25	213.018	137.88	144.131
	50	248.089	181.305	173.781
	100	228.811	257.109	226.672
Figure 4e
Ctrl	Training	15.79	12.42	25	15.63	10.37	13.58	8.47	9.47	10.32
	24 hour	79.78	88.31	101.47	76.68	87.35	68.78	73.88	65.62	47.73
i.g.EPA	Training	5.64	8.62	19.2	7.02	13.5	10.99	19.99	15.61	9.27	13.76	12.48
	24 hour	51.76	60.7	55.04	59.35	60.2	55.84	65.34	62.22	37.11	55.2	31.14
SB	Training	9.26	16.89	19.58	4.68	5.21	26.37	16.84	10.16	14.47	25.31
	24 hour	90.46	51.31	78.67	85.52	80.46	107.24	63.99	60.62	65.68	57.15
SB+ i.g.EPA	Training	11	18.21	12.37	9.79	22.74	17.84	16.53	10.58	15.42	17.21
	24 hour	89.73	33.05	103.99	33.37	77.67	81.15	56.25	78.36	70.52	102.83
Figure 4f
	Ctrl	81.8667	72.5309	71.3054	61.2719	73.2218	68.2389	75.0176	58.4121	62.0216
	i.g.EPA	53.3003	64.7059	48.5221	38.6242	45.7143	48.6405	53.6468	52.4682	73.5758	39.8773
	SB	76.9045	66.6822	70.8887	58.75	59.1521	66.2238	70.786	60.7968	63.8239	65.0098
	SB+ i.g.EPA	64.1339	67.1329	62.2686	72.6667	59.9673	54.3846	32.1839	61.9062	80.2527	81.8853
Figure 4h
	Ctrl	142.233	153.516	142.476	153.251	172.984
	i.g.EPA	134.235	144.632	134.7	144.263	166.37
Figure 4j
	Ctrl	161.356	145.756	159.863	159.113	160.941	147.511	158.204	149.553
	300	150.279	144.847	150.525	154.781	153.332	158.39	162.537	159.079
	50	111.971	121.455	118.494	128.054	116.272	107.42	113.61	111.326
	150	125.52	159.217	137.366	132.707	131.481	135.421
	300	153.87	146.541	145.238	153.918	154.281
	500	172.091	166.392	168.661	165.876	157.348	164.946	166.97
Figure 4l
Ctrl+saline	Training	8.89	3.68	12.92	15.03	21.57	19.15	13.79	17.45	16.58
	24 hour	86.29	78.46	62.49	76.42	66.35	64	45.1	77.78	69.01
fat-1+saline	Training	25.22	23.74	22.15	15.52	10.89	10.85	14.07	15.7	14.81	7.81	15.37	8.33
	24 hour	48.78	33.52	55.44	62.48	58.96	55.33	78.7	68	38.89	60.11	43.44	47.78
Ctrl+SB	Training	28.82	29.7	5.93	6.58	14	3.8	7.89	6.55
	24 hour	92.43	89.59	59.69	78.5	49.31	56.39	47.03	64.75
fat-1+SB	Training	15.81	18.97	7.34	15.95	16.72	14.56	17.51	15.95
	24 hour	73.4	61.06	65.97	59.66	72.9	72.61	67.25	77.06
Figure 4m
	Ctrl+saline	83.5214	74.397	66.401	66.0135	71.5542	56.2355	72.489	65.1163	62.5407	80.3167
	fat-1+saline	71.173	28.3262	35.4366	56.6531	63.0511	47.3598	54.4865	64.5231	43.9483
	Ctrl+SB	80.6311	75.9615	57.8947	56.8223	56.3688	86.8611	64.8024	66.3202	61.8614
	fat-1+SB	62.1583	76.4075	53.1317	65.7385	56.1225	60.9375	85.1528	79.2593
Figure 4o
	Ctrl	147.285	142.767	148.147	148.05	152.575
	fat-1	148.863	132.039	159.491	144.088	126.525	149.492

## Sheet: Figure 5
Figure 5b
	WT	0.953766	0.699843	1.08451	0.920786
	5-HT6R-/-	0.108679	0.00403226	0.0977543	0.0180624
Figure 5d
WT	Training 1	90	73.5	90	90	67.5	90	77	90	80	74
	Training 2	90	50.75	42.25	90	28	90	23	52.25	53.5	20.75
	Training 3	54.25	12.5	19	33.75	16.75	78.75	10.25	39.5	34.25	29.5
	Training 4	14.25	14.5	67.75	15.25	36.75	52.25	22.5	41.75	21.25	6.75
	Training 5	12.25	10	46.5	17.25	8.5	25.75	9.25	22.75	15.5	14
WT + i.g.EPA	Training 1	82.5	65	74.75	90	90	90	78	90	90	48.25	90	90
	Training 2	86	53.5	52.25	36.25	18.5	90	27.5	90	90	26.75	81.75	90
	Training 3	81.5	23.5	25.25	63.5	21.75	63.25	53.5	90	80.75	20	59.25	90
	Training 4	60.75	10.5	23.75	25	6.25	39.5	19	90	60.5	4.5	71.5	35.75
	Training 5	29	18.75	9.75	29.25	17.25	30.5	23.25	68	51.75	7.75	60.5	86.5
5-HT6R-/-	Training 1	75.75	90	32.5	78.75	90	48.75	54.5	90	70.75	90
	Training 2	85.25	23	37.75	62.75	70.5	42.25	34.75	15.75	76.5	50.25
	Training 3	58	29.25	22.75	45.25	43.5	29	16.5	34.25	19.25	42.25
	Training 4	20	90	8	41.5	20.5	28.25	9.75	12.75	34.25	36.75
	Training 5	72.5	12.75	17	31.25	12.5	18.25	10.5	7	16.75	30.25
5-HT6R-/- + i.g.EPA	Training 1	90	90	70.25	61.75	45	90	52.25	61.25	70.75	88.5	61.5
	Training 2	43.5	42.5	25.25	61	31.5	47	64.75	47.5	60	39	66
	Training 3	29.5	19.5	32.75	37.75	69.25	54.5	45.75	23.75	9.75	44.25	31
	Training 4	42.25	18.75	15.5	23	48.75	16.25	17.5	7.5	14.75	16.75	43.75
	Training 5	26	14.75	6	15.75	35	32	7.25	8.75	19	19.75	20.25
Figure 5e
	WT	30.3	59.02	28.07	45.24	51.31	27.32	32.16	12.26	64.46	26.35
	WT + i.g.EPA	24.31	24.34	22.63	26.25	27.63	20	10	30.03	19.67	19.6	30.66	21.64
	5-HT6R-/-	32.82	32.46	38.25	53.34	54.54	24.49	36.78	33.59	45.29	30.2
	5-HT6R-/- + i.g.EPA	16.11	43.56	52.06	17.83	34.33	36.66	49.52	56.66	11.91	51.06	28.47
Figure 5f
	WT	30.88	57.72	13.63	43.98	55.79	30.64	33.98	36.9	43.39	26.02
	WT + i.g.EPA	25.03	33.98	26.02	37.25	20.18	20	10	32.28	21.7	18.36	29.36	20.18
	5-HT6R-/-	34.44	39.65	42.75	54.04	56.14	20.23	29.47	34.56	46.32	31.81
	5-HT6R-/- + i.g.EPA	20.18	49.18	51.23	20.12	36.73	35.56	51.81	30.35	15.56	51.35	36.61
Figure 5g
	WT	3	5	5	9	4	4	3	5	5	7
	WT + i.g.EPA	3	2	0	3	3	0	0	3	8	2	3	2
	5-HT6R-/-	8	1	6	6	2	7	2	9	7	8
	5-HT6R-/- + i.g.EPA	0	8	5	2	7	1	10	12	2	5	2
Figure 5h
WT	Training	4.59	6.26	6.37	8.51	25.05	15.38	28.5	21.43	31.16	36.77
	24 hour	80.97	67.96	76.64	78.89	72.58	79.83	69.13	70.05	98.98	79.48
WT + i.g.EPA	Training	16.11	15.7	22.8	31.69	6.99	8.24	22.39	18.06	27.57	19.23	33.47	5.26
	24 hour	27.77	60.74	35.66	93.63	32.07	26.37	61.01	23.5	83.43	21.4	47.94	25.64
5-HT6R-/-	Training	14.29	25.08	23.21	13.88	17.73	11.44	42.65	14.39	17.91
	24 hour	66.33	91.7	69.44	87.28	39.35	97.4	93.39	99.44	79.1
5-HT6R-/- + i.g.EPA	Training	14.94	14.21	12.54	6.96	16.02	9.03	6.49	7.25	16.08	34.26	11.14
	24 hour	46.77	53.55	65.92	69.87	82.49	43.38	81.02	46.13	72.79	96.7	70.61
Figure 5i
	WT	56.3758	66.2566	73.1183	75.0911	74.574	68.5065	73.9496	75.7812	71.7842
	WT + i.g.EPA	50	47.9167	31.3869	59.4771	57.3171	44	41.6107	50	59.4982	43.6052
	5-HT6R-/-	59.0535	78.125	72.5719	71.5909	78.4126	71.4286	81.9672	61.8321	79.5181
	5-HT6R-/- + i.g.EPA	46.3816	85.6335	61.8705	79.6209	45.5516	65.906	83.4437	100	77.5194	65.5399	61.0245
Figure 5k
	WT	154.81	166.59	173.302	150.112	157.89
	WT + i.g.EPA	117.463	98.6133	107.478	109.472	105.384	118.025	99.3041	102.853
	5-HT6R-/-	167.922	160.695	153.811	148.951	158.44	164.105	168.247	134.689
	5-HT6R-/- + i.g.EPA	132.013	138.544	171.286	159.192	141.005	160.201	156.867

## Sheet: Figure 6
Figure 6c
	Ctrl	94.6197	70.7936	66.8911	79.8825	52.5817	121.253	149.837	133.56	130.581
	EPA	119.096	157.882	152.833	118.069	139.995	140.509	185.423	149.803	195.025
Figure 6d
	Ctrl	114.126	102.041	78.2783	97.6335	93.9011	104.542	97.1362	107.495	104.847
	EPA	118.452	82.9093	103.059	104.755	106.275	100.126	87.1834	90.5854	93.1326
Figure 6f
	Ctrl	294.62	170.794	266.891	209.882	252.582	221.253	149.837	233.56	230.581
	EPA	419.096	357.882	352.833	418.069	239.995	340.509	285.423	349.803	295.025
Figure 6h
	Ctrl	80.2801	83.6031	112.824	118.942	104.351	104.542	97.1362	107.495	104.847
	EPA	85.4915	79.5443	111.855	117.508	98.5629	100.126	87.1834	90.5854	93.1326
Figure 6i
	Ctrl	86.1642	105.865	111.86	98.4156	97.6955
	EPA	105.845	90.8553	110.206	85.4896	93.5225
Figure 6j
Ctrl	WT	97.2583	122.463	77.3079	121.186	82.5142	99.2708
	5-HT6R-/-	86.8411	100.368	166.492	80.1744	107.326	58.7985
EPA	WT	156.534	188.041	152.669	200.408	131.647	159.756
	5-HT6R-/-	91.7636	149.399	163.682	91.0853	113.391	60.7364
Figure 6k
Ctrl	WT	102.381	107.126	112.375	116.464	90.9326	70.7215
	5-HT6R-/-	106.884	69.1656	99.4874	105.875	120.424	98.1643
EPA	WT	124.871	110.199	91.8779	134.014	88.766	101.243
	5-HT6R-/-	94.1069	67.7957	114.41	104.587	109.198	103.633
Figure 6m
	Ctrl	135.421	152.932	159.369	154.306	155.551	161.91	151.301	154.062	153.87	146.541	145.238	153.918	154.281	154.11
	0μM BMI+EPA	103.591	104.21	110.406	122.355	103.4	104.949	108.326	104.596	104.089	107.849	108.82	102.18	111.481	111.221
	5μM BMI+EPA	95.797	123.017	121.784	128.719	126.238
	10μM BMI+EPA	134.469	147.6	116.002	130.825	142.76
	5μM BMI	150.444	166.166	139.923	156.695	154.32	163.992
	10μM BMI	157.717	167.792	173.682	162.549	149.519
	20μM BMI	170.444	176.166	189.923	186.695	184.32	173.992
	Diazepam	107.717	107.792	103.682	102.549	99.5187
	EMD	118.494	128.054	116.272	107.42	113.61	111.326

## Sheet: Figure 7
Figure 7c
	Ctrl	155.566	74.4847	65.3159	172.807	170.821	166.298	169.103	80.0466	56.0192	85.3567	71.1049	87.6402	81.0888	60.4472	78.2398	71.4086	110.665	76.8856	93.2059	73.4967
	shRNA	85.4101	28.4397	113.91	154.655	123.945	104.981	126.599	50.7174	80.6264	76.36	57.6975	37.395	68.0965	34.6332	45.0299	46.9255	55.4305	64.6955	111.377	70.186	72.8937	61.5608	63.5466	63.8113	21.2724	34.8987	40.8666	41.326	39.5763	54.4748	31.3331	61.1006
Figure 7e
	Ctrl	0.872657	1.0577	1.17643	1.0421
	shRNA	0.405732	1.00659	1.08089	0.693284
Figure 7f
Ctrl	Ctrl	100.938	121.258	80.2331	108.907	85.6364	103.027
	shRNA	85.7334	99.088	145.236	86.8049	105.957	77.1811
EPA	Ctrl	198.131	172.453	158.446	149.614	136.628	165.801
	shRNA	90.5931	90.0957	161.594	109.056	111.945	98.227
Figure 7g
Ctrl	Ctrl	125.648	101.678	106.66	110.542	88.3467	67.125
	shRNA	106.884	69.1656	99.4874	105.875	120.424	98.1643
EPA	Ctrl	118.521	104.595	87.2055	127.199	84.2519	96.0939
	shRNA	94.1069	67.7957	114.41	104.587	109.198	103.633
Figure 7i
	Ctrl	130.011	111.501	92.7141	138.461	136.786	118.809	146.924	106.455	107.468
	shRNA	159.791	167.667	147.25	162.659	143.066	161.355	168.803	156.561
Figure 7k
	Ctrl + i.g.EPA	122.338	99.3889	112.324	120.622	77.0501	107.717	107.792
	shRNA + i.g.EPA	161.499	165.553	152.778	155.698	150.433	162.782	154.541
Figure 7l
Ctrl + i.g.EPA	Training 1	71.25	91	70	91	53	91	41	61.25	89
	Training 2	70.5	32.75	23	63.5	70.25	91	55	61.25	80.75
	Training 3	56.75	43.75	35.5	91	40.5	45.25	57.75	51.75	55
	Training 4	79.25	87.75	21.25	41.5	23.25	45.5	27.5	20.75	91
shRNA + i.g.EPA	Training 1	58.75	74.25	69.25	73.75	63	57	73.25
	Training 2	42.5	61.5	41.25	31.75	50	40	49.5
	Training 3	31.5	23	41.75	12	32.5	20.75	28.25
	Training 4	29.5	8.25	20.5	13.5	43.5	20.25	9.25
Figure 7m
	Ctrl + i.g.EPA	25.47	31.47	24.54	19.01	42.74	29.96	14.94	28.58	21.87
	shRNA + i.g.EPA	33.42	29.35	30.82	34.7	46.85	33.48	38.86
Figure 7n
	Ctrl + i.g.EPA	25.23	33.05	24.39	18.26	32.69	14.06	29.5	18.87	35.81
	shRNA + i.g.EPA	32.49	32.87	41.19	36.21	34.34	49.74	42.45
Figure 7o
	Ctrl + i.g.EPA	4	5	3	0	1	2	1	5	2
	shRNA + i.g.EPA	5	2	5	9	5	6	4
Figure 7p
Ctrl + i.g.EPA	Training	11.77	17.7	30.09	18.58	10.88	12.65	11.5	11.77	8.85	10
	24 hour	46.22	34.22	33.78	65.78	64.3	39.85	46.37	81.33	53.63	36.44
shRNA + i.g.EPA	Training	12.65	10.88	12.39	10	14.42	10	12.39	20	15.31	11.5	10
	24 hour	42.37	77.78	86.22	88.44	43.85	47.11	92.44	63.41	78.37	92.15	42.07

## Sheet: Figure 8
Figure 8a
Ctrl	Training 1	72.25	76.5	91	91	82	78.25	91	82.75
	Training 2	31	70.5	61	76.25	54.75	41	68.75	71.5
	Training 3	61	33.5	50.25	39.25	85	91	18.5	32
	Training 4	25.25	26.5	22.5	32	21	49	51.5	25.5
	Training 5	11	27.25	19	13.25	49.75	32	22.75	23.75
EPA:DHA (2:1)	Training 1	81.2125	88.5375	82.655	83.53	90.95	88	82.6375	88	82.7475
	Training 2	66.515	77.59	89.175	75.88	79.5275	75.805	69.3225	86.18	53.885
	Training 3	66.7925	41.6275	69.08	75.945	77.925	71.1925	31	88	30
	Training 4	61.07	42.0775	39.4225	66.49	48.495	66.3025	45.02	88	41.1125
	Training 5	60.0575	26.3525	34.5875	56.365	46.91	64.4775	58.2025	68.9275	40.0875
EPA:DHA (1:1)	Training 1	88	81.8375	78.9475	88	88	75.2325	88	85.6925	88
	Training 2	68.7625	88	61.11	77.1125	60.2975	76.4775	55.9725	66.8525	40.24
	Training 3	48	45.115	50.9125	88	31.605	58	64.1325	48.13	41.0075
	Training 4	24.6275	35.2875	44.2225	41.2375	58.7025	67.77	8.915	47.4825	28
	Training 5	23.455	33.2175	70.76	10.31	43.3175	19.17	29.0125	45.4475	6.4125
EPA:DHA (1:2)	Training 1	83.1475	73.31	77.155	73.26	72.695	88	68.5375	69.5175	88
	Training 2	45.6	54.365	68.555	63.8575	63.4725	88	56.4725	52.9625	43.9075
	Training 3	79.1375	70.46	16.5825	41.2425	88	23.845	53.0975	63.14	14.7475
	Training 4	33.4425	74.215	26.5925	14.8625	27.085	54.2375	28	19.855	30.7
	Training 5	30.425	16.23	39.0075	28.2375	88	6.0175	29.92	14.375	17.6275
i.g.DHA (50mg/kg)	Training 1	91	83.5	90.75	91	69.5	81	91	91	91
	Training 2	30.75	58	91	46.5	75.5	81.5	91	69.5	91
	Training 3	20.25	45.5	72	25.75	52.5	45.5	27.25	58	24
	Training 4	5.25	76.25	81	22.25	20	11.75	29	21.5	13.5
	Training 5	18.75	11.25	14.75	38.5	18.25	18	26	15.75	28
Figure 8b
	Ctrl	11	27.25	19	13.25	49.75	32	22.75	23.75
	2:1	60.0575	26.3525	34.5875	56.365	46.91	64.4775	58.2025	68.9275	40.0875
	1:1	23.455	33.2175	40.76	40.31	43.3175	19.17	29.0125	45.4475	6.4125
	1:2	30.425	16.23	39.0075	28.2375	48	46.0175	29.92	14.375	17.6275
	DHA	18.75	11.25	14.75	38.5	18.25	18	26	15.75	28
Figure 8c
	Ctrl	34.29	31.98	29.52	27.89	45.09	44.73	38.87	44.2
	2:1	16.66	27.27	25.08	27.94	31.53	22.65	27.31	31.92	14.71
	1:1	41.79	24.02	24.48	34.37	34.43	28.39	31.66	24.94	27.55
	1:2	29.68	28.5	34.14	30.95	20.98	40.32	34.64	47.63	33.49
	DHA	39.87	26.68	36.58	27.84	29.2	40.27	24.06	40.91	38.23
Figure 8d
	Ctrl	37.15	33.2	29.68	28.27	36	34.75	41.24	34.67
	2:1	16.67	29.04	24.45	28.46	31.2	23.4	25.54	20.66	10.65
	1:1	35.46	30.17	24.94	36.08	35.88	26.91	43.43	21.74	25.63
	1:2	32.33	27.1	34.17	32.48	28.77	38.24	32.16	35.34	32.45
	DHA	39.19	27.45	32.84	29.56	31.85	46.61	23.21	42.77	41.55
Figure 8e
	Ctrl	5	6	2	2	4	2	5	5
	2:1	0	4	0	3	3	3	0	0	2
	1:1	3	1	4	5	2	4	5	2	2
	1:2	6	3	5	3	2	4	6	3	0
	DHA	5	1	4	7	3	5	3	3	8
Figure 8f
Ctrl	Training	14.02	8.04	14.73	8.93	5.36	9.67	12.65	11.13
	24 hour	76	76.3	60.3	52.89	70.22	46.37	77.78	76.44
2:1	Training	1.33	3.33	0.67	25	3.67	23.33	4.67	19	12.33
	24 hour	30	53.78	48.44	61.11	41.78	63.78	42.67	40	32.22
1:1	Training	6.67	2.33	22.67	14.67	20.67	7	18.33	16.67	23.33
	24 hour	43.33	63.11	48.44	58.89	36.67	86.89	82.22	73.11	44.44
1:2	Training	11	10.67	21	36	21	20	20	9	10.33
	24 hour	54.67	78.22	80.89	64.89	54.22	65.56	57.11	75.11	50.89
DHA	Training	7.14	24.11	17.11	9.52	4.05	8.93	12.65	13.1
	24 hour	64.74	53.63	72.52	97.11	96.59	93.78	60.89	62.67
Figure 8h
	Ctrl	150.116	159.267	158.108	155.408	156.505
	EPA	103.591	104.21	110.406	103.4	104.949	108.326	104.596	104.089	107.849	108.82	102.18
	2:1	127.697	127.736	122.902	130.862	130.866	116.317	122.027	112.827
	1:1	149.544	131.913	154.551	139.683	153.112	144.152	129.657
	1:2	150.796	164.257	152.134	154.524	145.628	147.834
	DHA	156.386	147.643	155.923	155.703	150.949
Figure 8i
Pre-treatment	EPA	94.6197	70.7936	66.8911	79.8825	52.5817	121.253	149.837	133.56	130.581
	2:1	87.2583	122.463	87.3079	121.186	72.5142	109.271	100.536	90.3	109.69
	1:1	86.8411	100.368	116.492	100.174	107.326	88.7985	100.537	95.3574	106.264
	1:2	116.492	100.174	107.326	88.7985	87.3079	121.186	72.5142	109.271	100.536
	DHA	100.368	126.492	100.174	109.271	90.5363	90.3	109.69	88.7985	87.3079
Post-treatment	EPA	119.096	157.882	152.833	118.069	139.995	140.509	185.423	149.803	195.025
	2:1	156.534	148.041	152.669	180.408	151.647	189.756	137.684	150.684	148.638
	1:1	91.7636	149.399	133.682	91.0853	113.391	110.736	119.384	140.384	90.2184
	1:2	91.0853	113.391	110.736	119.384	140.384	91.7935	98.7267	121.28	89.7927
	DHA	70.7936	66.8911	79.8825	52.5817	68.7985	37.3079	61.1857	72.5142	35.4225
Figure 8j
Pre-treatment	EPA	114.126	102.041	78.2783	97.6335	93.9011	104.542	97.1362	107.495	104.847
	2:1	102.381	107.126	112.375	116.464	90.9326	90.7215	99.4874	105.875	100.424
	1:1	106.884	99.1656	99.4874	105.875	120.424	98.1643	107.126	112.375	96.4644
	1:2	102.381	107.126	112.375	110.199	91.8779	104.014	88.766	99.4874	105.875
	DHA	97.7957	114.41	104.587	109.198	110.199	91.8779	104.014	88.766	101.243
Post-treatment	EPA	118.452	82.9093	103.059	104.755	106.275	100.126	87.1834	90.5854	93.1326
	2:1	124.871	110.199	91.8779	104.014	88.766	101.243	97.7957	114.41	104.587
	1:1	94.1069	97.7957	124.41	104.587	109.198	103.633	91.8779	104.014	78.766
	1:2	88.766	104.871	120.199	81.8779	114.41	104.587	90.7215	99.4874	105.875
	DHA	107.126	112.375	116.464	105.875	130.424	88.1643	107.126	112.375	124.014
Figure 8k
	EPA	319.096	357.882	352.833	418.069	339.995	340.509	285.423	349.803	295.025
	EPA:DHA (1:2)	294.62	170.794	266.891	209.882	252.582	221.253	249.837	233.56	130.581
Figure 8l
	Ctrl	100.368	116.492	100.174	107.326	90.5363	90.3	109.69	88.7985	104.847
	RS	110.28	83.6031	112.824	138.942	104.351	104.542	97.1362	107.495	104.847
	RS+DHA	115.492	129.544	121.855	97.5078	98.5629	100.126	87.1834	100.585	109.133
Figure 8m
	Ctrl	97.7957	124.41	104.587	109.198	105.875	130.424	88.1643	107.126	102.348
	RS	86.1642	105.865	131.86	98.4156	97.6955	134.41	104.014	79.4874	100.234
	RS+DHA	105.845	90.8553	120.206	65.4896	93.5225	104.014	104.587	91.8779	99.6734
Figure 8n
	RS	80.2801	83.6031	112.824	118.942	104.351	104.542	97.1362	107.495	104.847
	RS+EPA:DHA(1:2)	185.492	179.544	131.855	147.508	98.5629	160.126	187.183	140.585	139.133
Figure 8o
	RS	86.1642	105.865	111.86	98.4156	97.6955	114.41	104.014	99.4874	98.7844
	RS+EPA:DHA(1:2)	105.845	90.8553	110.206	85.4896	93.5225	104.014	104.587	91.8779	100.738
Figure 8q
	Ctrl	145.184	149.867	154.731	157.564	177.533	169.084	150.673	164.801
	500	134.644	158.602	148.105	173.114	168.99	165.073	155.519	159.078
	100	161.934	139.364	139.014	167.41	167.952	159.467	160.663
	250	135.47	129.577	132.883	139.364	129.645	149.55	159.467
	500	101.377	112.466	110.678	123.642	110.685	119.546	104.686	112.266

## Sheet: Figure S1
Figure S1a
	Ctrl	70	70	70	70	80	90	90	50
	i.g. EPA	50	70	60	70	90	80	80	90	80
Figure S1b
Ctrl	Training	8.85	26.55	18.58	11.5	30.97	7.08	14.16	5.31
	24 hour	56.3	34.22	66.52	75.56	38.67	79.11	73.33	69.93
i.g. EPA	Training	32.74	1.77	7.96	23.01	13.27	8.85	9.73	24.78	28.32
	24 hour	64.3	47.11	66.07	75.56	83.56	69.11	28.3	38.22	31.85
Figure S1c
	Ctrl	128.04	122.8	99.55	113.85	39.71	138.45	181.28	123	164.73	111.95
	i.g.EPA (35 mg/kg)	96.44	194.46	116.61	202.84	52.67	125.2	173.11	92.48	214.07	149.84
	i.g.EPA (50 mg/kg)	111.38	116.48	179.04	227.19	116.02	81.49	63.42	136.83	161.58	167.51
	i.g.EPA (75 mg/kg)	192.42	119.89	141.33	145.28	120.44	82.28	126.81	108.42	138.61	127.43	156.29
	i.g.EPA (150 mg/kg)	147.39	98.77	130.13	104.05	140.11	73.1	65.56	107.68	176.31	138.34	197.71
Figure S1d
	Ctrl	15.3854	14.2912	14.2532	10.0911	16.9767	15.8587	14.9959	13.0419	15.1736	9.86756	5.5198	7.90098
	i.g.EPA (35 mg/kg)	16.0741	11.8796	8.65498	15.0111	9.0435	11.5683	9.82398	8.3928	13.7486	7.85754	10.6657
	i.g.EPA (50 mg/kg)	18.04	11.61	18.51	11.46	8.33	8.18	9.82	13.39	9.82	8.93
	i.g.EPA (75 mg/kg)	12.5	8.71	13.91	14.73	15.18	11.61	10.71	13.39	10.42	8.18	9.67
	i.g.EPA (150 mg/kg)	11.16	13.1	9.37	11.61	15.48	10.71	10.48	17.86	15.48	11.61	11.16
Figure S1e
	Ctrl	11	5	18	14	11	17	4	4	14
	i.g. EPA	12	13	14	5	18	17	5	5	10	11
Figure S1f
Ctrl	flinching	0.1	0.1	0.15	0.2	0.1	0.1	0.1	0.1
	vocalizing	0.25	0.2	0.2	0.2	0.25	0.25	0.2	0.2
	jumping	0.5	0.35	0.5	0.35	0.4	0.5	0.4	0.5
i.g. EPA	flinching	0.1	0.1	0.15	0.1	0.1	0.2	0.15	0.1	0.1
	vocalizing	0.2	0.25	0.25	0.3	0.2	0.2	0.3	0.2	0.25
	jumping	0.4	0.5	0.5	0.35	0.4	0.4	0.35	0.5	0.35
Figure S1g
Ctrl	Water 1	6.89	4.27	6.5	7.5	9.19	6.59	12.55	3.03
	Water 2	2.91	1.05	2.41	7.21	3.33	2.66	6.54	1.11
	Water 3	0.92	0.35	0.85	2.27	1.19	1.78	2.58	0.29
	Almond 1	10.29	12.56	14.91	8.73	10.01	19.92	7.22	6.96
	Almond 2	2.51	3.27	5.87	2.15	4.15	9.26	1.92	1.26
	Almond 3	1.19	2.05	4.21	0.98	2.19	3.57	0.33	0.56
	Banana 1	10.06	8.87	16.66	12.76	10.56	17.51	7.76	8.18
	Banana 2	3.95	4.01	10.57	4.45	6.26	7.27	1.16	2.05
	Banana 3	1.97	2.27	2.55	3.22	0.16	3.8	0.22	1.01
	Cage 1-1	19.01	20.25	28.07	12.22	17.55	11.17	15.56	17.26
	Cage 1-2	10.22	12.56	19.55	17.17	6.67	7.92	8.84	9.02
	Cage 1-3	4.51	6.27	4.27	2.66	2.12	3.35	6.53	7.02
	Cage 2-1	12.81	13.75	17.58	8.23	6.37	15.58	11.19	10.58
	Cage 2-2	6.59	10.23	13.36	4.14	4.29	7.07	6.87	7.02
	Cage 2-3	3.12	4.11	6.78	2.96	0.96	4.46	2.57	3.17
i.g. EPA	Water 1	5.59	9.27	11.56	3.69	6.12	6.17	9.87	4.29	5.56
	Water 2	3.01	6.27	7.15	1.66	2.56	2.16	4.27	2.56	3.12
	Water 3	1.11	2.07	3.55	0.36	0.98	0.87	2.56	1.19	0.75
	Almond 1	10.58	18.26	17.56	8.37	7.56	6.69	19.22	13.29	11.57
	Almond 2	3.19	9.87	6.59	3.12	1.15	2.19	9.98	2.67	0.97
	Almond 3	0.39	2.75	2.41	0.89	0.35	1.15	3.77	0.67	0.23
	Banana 1	10.22	8.12	14.67	11.76	9.67	18.15	17.76	18.18	3.27
	Banana 2	5.39	1.04	5.75	7.54	2.66	12.77	11.6	2.16	0.32
	Banana 3	1.17	0.27	2.35	4.56	1.26	8.31	4.25	0.17	0.05
	Cage 1-1	20.39	17.91	21.87	13.12	15.75	11.71	16.55	18.67	19.31
	Cage 1-2	10.97	12.65	11.55	8.71	6.76	22.29	8.48	8.18	10.29
	Cage 1-3	5.14	7.26	5.27	3.26	1.22	0.35	5.36	7.27	6.55
	Cage 2-1	12.98	15.73	15.87	3.28	7.36	18.55	11.98	8.58	10.85
	Cage 2-2	9.56	12.32	4.47	1.07	2.49	9.77	7.86	6.02	7.98
	Cage 2-3	3.21	5.21	1.69	0.36	1.24	7.36	4.64	2.75	4.73
Figure S1h
	PFC	0.898511	1.3073	1.23769	0.687845
	striatum	0.726781	0.662685	0.642128
	Hip.	2.11723	1.81068	3.10336	1.35165
Figure S1i
	Ctrl	0	5	10	15	20	25	30	35	40
		0	0.49283	0.64316	1.29718	1.39164	1.49283	1.77601	1.97766	2.56437
		0	0.38232	0.77423	1.07779	1.40915	1.5942	1.86281	1.97535	2.21448
		0	0.24372	0.56658	1.14558	1.39667	1.49675	1.83788	1.86835	1.91468
	i.g. EPA	0	5	10	15	20	25	30	35	40
		0	0.55337	0.8869	1.03773	1.39667	1.49675	1.63788	1.86835	2.4978
		0	0.51462	0.77423	1.07779	1.40915	1.77304	1.94554	2.20458	2.37375
		0	0.5134	0.8823	1.00636	1.32078	1.5134	1.73911	1.96683	2.5901
Figure S1j
	Ctrl	19.6218	11.6214	15.7126
	i.g. EPA	62.1874	78.6375	58.2672	80.2671	68.3267
Figure S1k
		25	50	75	90	150	175	200	225	250	275	300	325	350	375	400	425	450
	1	0.012728	0.015415	0.014673	0.018286	0.012265	0.022455	0.010412	0.015137	0.012913	0.012635	0.134518	0.164507	0.069258	0.033719	0.022918	0.014766	0.016804
	2	0.042279	0.055896	0.042927	0.031811	0.034312	0.030977	0.043909	0.043909	0.037425	0.040148	0.267661	0.346494	0.146023	0.062844	0.044132	0.048485	0.037091
	3	0.050245	0.067939	0.089817	0.084724	0.077156	0.124456	0.095697	0.074479	0.081942	0.067568	0.528528	0.572285	0.204681	0.093589	0.080037	0.067383	0.077202
Figure S1l
	Ctrl	0.05571	0.014013	0.039811	0.0255	0.01362	0.021608	0.016668	0.016461
	fat-1	0.022001	0.019775	0.022525	0.019775	0.021741	0.037892	0.021102	0.048739

## Sheet: Figure S2
Figure S2a
Ctrl	PFC	11.2407	13.1068	8.98421	10.9851	11.0279	12.0356	7.93173	6.05626
	striatum	21.0596	10.9978	7.9023	12.9219	17.8767	12.9759	7.90284	6.8578
	Hip.	10.8988	10.9102	15.8591	8.9216	6.95365	9.91088	12.9617	13.9756
i.g. EPA	PFC	10.8947	8.87918	11.8504	7.90485	5.87415	12.8975	13.9298	10.9124
	striatum	20.8504	10.9018	11.9962	12.8396	14.9428	13.9375	10.8845	8.88796
	Hip.	16.905	15.9069	16.9477	15.7868	10.8788	7.89574	8.86269	7.85478
Figure S2b
Ctrl	PFC	4.48544	5.41683	7.34831	5.32998	4.33657	8.84656	4.83645	5.83645
	striatum	11.2213	7.02951	8.98632	9.07717	7.10999	8.38265	8.83645	7.86325
	Hip.	11.1295	7.14001	8.14576	6.03631	12.0316	10.9723	11.7834	9.98734
i.g. EPA	PFC	5.88896	4.86102	8.84794	5.07108	4.95069	5.97232	4.9745	6.87634
	striatum	11.0485	14.0357	8.03237	9.02897	10.9878	10.8723	7.82734	6.78234
	Hip.	8.00788	6.97684	8.96729	8.95836	10.9711	9.9734	8.98745	10.9745
Figure S2c
Ctrl	PFC	0.268456	0.28434	0.259609	0.268321	0.19312	0.232264	0.331591	0.20471
	striatum	0.389167	0.297146	0.18325	0.118462	0.491176	0.367721	0.310345	0.31257
	Hip.	0.297748	0.299894	0.260952	0.284941	0.336081	0.118454	0.269997	0.341309
i.g. EPA	PFC	0.248282	0.210882	0.30009	0.250962	0.15106	0.225694	0.27871	0.33001
	striatum	0.61084	0.52841	0.44662	0.35878	0.20868	0.4634	0.40988	0.18053
	Hip.	0.269659	0.31458	0.24895	0.189167	0.387369	0.4346	0.267053	0.304755
Figure S2d
	0	0.085514	0.042248	0.077253	0.040621	0.05042	0.030945	0.02523	0.0431
	1	0.174403	0.155021	0.139958	0.124276	0.15669	0.15684	0.17909	0.173035
	2	0.298694	0.364434	0.358675	0.31865	0.347	0.249077	0.25485	0.259015
	3	0.15967	0.175768	0.0970342	0.07923	0.11656	0.127813	0.124867	0.101516
	24	0.095629	0.0397	0.032204	0.061074	0.074	0.0600035	0.058008	0.043733
Figure S2e
	0	10.8988	10.9102	15.8591	8.9216	6.95365	9.91088	12.9617	13.9756
	1	16.905	15.9069	16.9477	15.7868	10.8788	7.89574	8.86269	7.85478
	2	15.1646	16.0847	12.05	11.0315	15.0359	14.1154	12.0033	16.0526
	3	13.0147	10.9273	10.9931	13.9706	14.0267	8.98596	9.97824	7.99814
	24	7.97429	9.91685	11.9428	12.0013	14.9975	13.974	11.9857	8.94852
Figure S2f
	0	7.0021	9.92087	5.84949	6.97094	8.83173	5.98528	8.808	7.97141
	1	6.80492	7.99319	8.96196	10.8805	7.91765	8.87455	6.94855	9.83521
	2	7.97529	7.98466	9.96473	10.9703	11.0233	11.0326	10.9829	8.97776
	3	11.9657	11.0724	10.9805	7.00065	13.0139	8.98208	6.99223	8.9857
	24	11.9832	10.0003	10.061	10.198	13.5683	8.39212	6.87441	7.95829
Figure S2g
	0	0.297748	0.299894	0.260952	0.284941	0.336081	0.118454	0.269997	0.341309
	1	0.269659	0.31458	0.24895	0.189167	0.387369	0.4346	0.267053	0.304755
	2	0.458	0.45937	0.51009	0.3802	0.596	0.372	0.2171	0.465
	3	0.297068	0.268052	0.37928	0.370413	0.276764	0.419477	0.281491	0.294743
	24	0.197879	0.21582	0.243095	0.365653	0.408699	0.360078	0.241507	0.275066
Figure S2h
Ctrl	1	72.05	79.17	51.595	74.1175	88.765	81.8725	64.665	88.715	66.8875
	2	62.09	60.57	11.46	85.5375	88.765	56.055	52.36	40.71	62.1525
	3	67.7267	18.55	45.96	33.1967	58.9067	41.54	49.85	41.62	61.8267
	4	24.4825	34.9025	40.405	39.0475	22.345	27.4125	35.135	29.7125	71.065
	5	15.0225	24.5725	21.87	48.34	28.655	16.95	5.92	15.415	14.175
i.g. EPA (2 hours)	1	61.28	79.57	73.435	56.1475	88.78	75.86	80.8525	68.91	66.8275
	2	69.3225	43.0675	41.235	80.3275	58.765	81.66	67.28	80.28	75.525
	3	56.9367	52.9233	53.2433	61.5733	48.8233	80.24	82.44	56.1267	58.8
	4	49.0425	58.79	41.865	61.43	53.8175	59.645	75.14	36.07	44.07
	5	23.4725	22.6025	52.42	54.78	57.35	59.445	69.3975	48.78	45.9825
i.g. EPA (3 hours)	1	72.05	79.17	51.595	74.1175	88.765	81.8725	64.665	88.715	66.8875
	2	62.09	60.57	11.46	85.5375	88.765	56.055	52.36	40.71	62.1525
	3	67.7267	18.55	45.96	33.1967	88.9067	41.54	49.85	41.62	61.8267
	4	54.4825	34.9025	40.405	39.0475	72.345	27.4125	35.135	29.7125	71.065
	5	45.0225	24.5725	21.87	48.34	68.655	16.95	35.92	15.415	14.175
i.g. EPA (24 hours)	1	61.28	79.57	73.435	56.1475	88.78	75.86	80.8525	68.91	66.8275
	2	69.3225	43.0675	41.235	80.3275	58.765	41.66	67.28	80.28	75.525
	3	26.9367	12.9233	53.2433	61.5733	88.8233	30.24	52.44	56.1267	88.8
	4	9.0425	28.79	41.865	61.43	23.8175	59.645	15.14	36.07	24.07
	5	23.4725	22.6025	52.42	14.78	17.35	9.445	39.3975	18.78	15.9825
Figure S2i
	Ctrl	42.75	27.78	46.5	40.98	42.2	30.83	29.78	47	33.44
	i.g. EPA (2 hours)	19.72	22.6	26.44	13.1	23.67	23.86	32.75	32.41	24.6
	i.g. EPA (3 hours)	42.75	27.78	46.5	40.98	42.2	30.83	29.78	47	24.5
	i.g. EPA (24 hours)	43.77	51.08	34.28	43.19	38.01	38.9	40.93	24.89	34.54
Figure S2j
	Ctrl	49.89	27	45.21	39.47	42.7	26.63	27.79	45.94	36.97
	i.g. EPA (2 hours)	19.72	22.6	26.44	13.1	23.67	23.86	32.75	32.41	24.6
	i.g. EPA (3 hours)	42.75	27.78	36.5	40.98	42.2	30.83	29.78	47	24.5
	i.g. EPA (24 hours)	43.77	41.08	34.28	43.19	38.01	38.9	40.93	24.89	34.54
Figure S2k
	Ctrl	11	5	3	3	3	8	7	6	8
	i.g. EPA (2 hours)	4	3	4	4	3	2	2	4	3
	i.g. EPA (3 hours)	4	5	3	3	3	8	7	6	3
	i.g. EPA (24 hours)	4	3	7	4	3	2	8	12	9
Figure S2l
	Ctrl	115.47	169.09	189.22	163.84	149.85	168.79	102.75	267.33	162.64
	i.g. EPA (2 hours)	231.93	161.7	223.89	125.41	115.47	168.79	102.75	267.33	162.64
	i.g. EPA (3 hours)	168.51	168.21	163.82	131.42	130.98	231.93	161.7	223.89	125.41
	i.g. EPA (24 hours)	149.85	168.79	102.75	168.51	168.21	163.82	131.42	163.84	144.56
Figure S2m
Ctrl	Training	31.86	11.5	20	20	21.24	14.51	26.9	25.66	18.58
	24 hour	52.92	49.56	63.72	87.61	64.78	88.5	84.96	82.3	58.41
i.g. EPA (2 hours)	Training	31.86	12.39	9.73	20	6.19	11.5	20	0	21.24
	24 hour	28.15	38.37	42.52	44.16	61.06	33.72	26.55	51.33	52.21
i.g. EPA (3 hours)	Training	1	16.9	25.66	18.58	11.77	12.39	9.73	10	6.19
	24 hour	46.73	82.3	45.31	70.8	42.48	76.99	69.03	61.95	35.4
i.g. EPA (24 hours)	Training	11.5	10	10	21.24	34.51	16.9	25.66	18.58	1.77
	24 hour	42.92	56.73	60.18	77.88	65.93	49.56	63.72	87.61	54.78
Figure S2n
	Ctrl	11.9	14.06	8.04	4.82	16.37	8.18	6.96	17.19	22.32
	i.g. EPA (2 hours)	11.9	6.55	13.91	13.1	6.7	14.06	8.04	4.82	16.37
	i.g. EPA (3 hours)	6.96	17.19	22.32	5.89	6.55	13.91	13.1	6.7	11.9
	i.g. EPA (24 hours)	14.06	8.04	4.82	16.37	8.18	6.96	17.19	22.32	5.89

[truncated: 6 more sheets: Figure S3, Figure S4, Figure S5, Figure S6, Figure S7, Figure S8]
